# Supplementary material for: Defective hippocampal neurogenesis underlies cognitive impairment by carotid stenosis-induced cerebral hypoperfusion in mice
Source: Front Cell Neurosci. 2023 Aug 11;17:1219847. doi: 10.3389/fncel.2023.1219847 (PMC10457159; doi:10.3389/fncel.2023.1219847)
Supplement: Supplementary file 2 [file Data_Sheet_2.zip]

Archive with 6 entries (6 files):
- Suppl Fig 1.tif
- Suppl Fig 2.tif
- Suppl Fig 3.tif
- Suppl Fig 4.tif
- Suppl File 1.txt
- Suppl_File_2.R
