# Supplementary material for: Defective hippocampal neurogenesis underlies cognitive impairment by carotid stenosis-induced cerebral hypoperfusion in mice
Source: Front Cell Neurosci. 2023 Aug 11;17:1219847. doi: 10.3389/fncel.2023.1219847 (PMC10457159; doi:10.3389/fncel.2023.1219847)
Supplement: Supplementary file 2 [file Data_Sheet_2.zip › Suppl File 1.txt]

R version 4.3.1 (2023-06-16) -- "Beagle Scouts"
Copyright (C) 2023 The R Foundation for Statistical Computing
Platform: aarch64-apple-darwin20 (64-bit)

R is free software and comes with ABSOLUTELY NO WARRANTY.
You are welcome to redistribute it under certain conditions.
Type 'license()' or 'licence()' for distribution details.

  Natural language support but running in an English locale

R is a collaborative project with many contributors.
Type 'contributors()' for more information and
'citation()' on how to cite R or R packages in publications.

Type 'demo()' for some demos, 'help()' for on-line help, or
'help.start()' for an HTML browser interface to help.
Type 'q()' to quit R.

> library("pwrss")

Attaching package: ‘pwrss’

The following object is masked from ‘package:stats’:

    power.t.test

> #### Fig1 ####
> 
> ### ASL ###
> ##ASL hippocampus 1 month
> pwrss.np.2groups(kappa = 0.5, n2=16, mu1 = 132.575, mu2 = 103.406, sd1 = 27.506, sd2 = 22.339, alpha = 0.05)
 Non-parametric Difference between Two Groups (Independent samples) 
 Mann-Whitney U or Wilcoxon Rank-sum Test 
 (a.k.a Wilcoxon-Mann-Whitney Test) 
 Method: GUENTHER 
 ------------------------------ 
  Statistical power = 0.74 
  n1 = 8 
  n2 = 16 
 ------------------------------ 
 Alternative = “not equal” 
 Non-centrality parameter = 2.732 
 Degrees of freedom = 20.92 
 Type I error rate = 0.05 
 Type II error rate = 0.26 
> ##ASL hippocampus 3 months
> pwrss.np.2groups(kappa = 0.5, n2=16, mu1 = 154.9, mu2 = 116.813, sd1 = 29.726, sd2 = 46.719, alpha = 0.05)
 Non-parametric Difference between Two Groups (Independent samples) 
 Mann-Whitney U or Wilcoxon Rank-sum Test 
 (a.k.a Wilcoxon-Mann-Whitney Test) 
 Method: GUENTHER 
 ------------------------------ 
  Statistical power = 0.496 
  n1 = 8 
  n2 = 16 
 ------------------------------ 
 Alternative = “not equal” 
 Non-centrality parameter = 2.043 
 Degrees of freedom = 20.92 
 Type I error rate = 0.05 
 Type II error rate = 0.504 
> ##ASL cortex 1 month
> pwrss.np.2groups(kappa = 0.5, n2=16, mu1 = 175.738, mu2 = 125.638, sd1 = 21.893, sd2 = 20.056, alpha = 0.05)
 Non-parametric Difference between Two Groups (Independent samples) 
 Mann-Whitney U or Wilcoxon Rank-sum Test 
 (a.k.a Wilcoxon-Mann-Whitney Test) 
 Method: GUENTHER 
 ------------------------------ 
  Statistical power = 0.999 
  n1 = 8 
  n2 = 16 
 ------------------------------ 
 Alternative = “not equal” 
 Non-centrality parameter = 5.473 
 Degrees of freedom = 20.92 
 Type I error rate = 0.05 
 Type II error rate = 0.001 
> ##ASL cortex 3 months
> pwrss.np.2groups(kappa = 0.5, n2=16, mu1 = 180.663, mu2 = 148.313, sd1 = 20.682, sd2 = 29.633, alpha = 0.05)
 Non-parametric Difference between Two Groups (Independent samples) 
 Mann-Whitney U or Wilcoxon Rank-sum Test 
 (a.k.a Wilcoxon-Mann-Whitney Test) 
 Method: GUENTHER 
 ------------------------------ 
  Statistical power = 0.728 
  n1 = 8 
  n2 = 16 
 ------------------------------ 
 Alternative = “not equal” 
 Non-centrality parameter = 2.693 
 Degrees of freedom = 20.92 
 Type I error rate = 0.05 
 Type II error rate = 0.272 
> 
> ### Y maze ###
> ##SAP  1 month
> pwrss.np.2groups(kappa = 1.166, n2=6, mu1 = 66.513, mu2 = 58.424, sd1 = 6.7, sd2 = 8.106, alpha = 0.05)
 Non-parametric Difference between Two Groups (Independent samples) 
 Mann-Whitney U or Wilcoxon Rank-sum Test 
 (a.k.a Wilcoxon-Mann-Whitney Test) 
 Method: GUENTHER 
 ------------------------------ 
  Statistical power = 0.417 
  n1 = 7 
  n2 = 6 
 ------------------------------ 
 Alternative = “not equal” 
 Non-centrality parameter = 1.927 
 Degrees of freedom = 10.41 
 Type I error rate = 0.05 
 Type II error rate = 0.583 
> ##SAP 3 months
> pwrss.np.2groups(kappa = 1, n2=5, mu1 = 72.988, mu2 = 54.264, sd1 = 5.119, sd2 = 10.673, alpha = 0.05)
 Non-parametric Difference between Two Groups (Independent samples) 
 Mann-Whitney U or Wilcoxon Rank-sum Test 
 (a.k.a Wilcoxon-Mann-Whitney Test) 
 Method: GUENTHER 
 ------------------------------ 
  Statistical power = 0.85 
  n1 = 5 
  n2 = 5 
 ------------------------------ 
 Alternative = “not equal” 
 Non-centrality parameter = 3.456 
 Degrees of freedom = 7.55 
 Type I error rate = 0.05 
 Type II error rate = 0.15 
> 
> ### NOL ###
> ##NOL 1 month
> pwrss.np.2groups(kappa = 1.2, n2=5, mu1 = 0.627, mu2 = 0.569, sd1 = 0.043, sd2 = 0.132, alpha = 0.05)
 Non-parametric Difference between Two Groups (Independent samples) 
 Mann-Whitney U or Wilcoxon Rank-sum Test 
 (a.k.a Wilcoxon-Mann-Whitney Test) 
 Method: GUENTHER 
 ------------------------------ 
  Statistical power = 0.145 
  n1 = 6 
  n2 = 5 
 ------------------------------ 
 Alternative = “not equal” 
 Non-centrality parameter = 1 
 Degrees of freedom = 8.5 
 Type I error rate = 0.05 
 Type II error rate = 0.855 
> ##NOL 3 months
> pwrss.np.2groups(kappa = 1.2, n2=5, mu1 = 0.679, mu2 = 0.472, sd1 = 0.064, sd2 = 0.13, alpha = 0.05)
 Non-parametric Difference between Two Groups (Independent samples) 
 Mann-Whitney U or Wilcoxon Rank-sum Test 
 (a.k.a Wilcoxon-Mann-Whitney Test) 
 Method: GUENTHER 
 ------------------------------ 
  Statistical power = 0.846 
  n1 = 6 
  n2 = 5 
 ------------------------------ 
 Alternative = “not equal” 
 Non-centrality parameter = 3.378 
 Degrees of freedom = 8.5 
 Type I error rate = 0.05 
 Type II error rate = 0.154 
> 
> ### Nissl ###
> ##Hippocampus volume 1 month
> pwrss.np.2groups(kappa = 1, n2=5, mu1 = 2.552, mu2 = 2.707, sd1 = 0.49, sd2 = 0.359, alpha = 0.05)
 Non-parametric Difference between Two Groups (Independent samples) 
 Mann-Whitney U or Wilcoxon Rank-sum Test 
 (a.k.a Wilcoxon-Mann-Whitney Test) 
 Method: GUENTHER 
 ------------------------------ 
  Statistical power = 0.078 
  n1 = 5 
  n2 = 5 
 ------------------------------ 
 Alternative = “not equal” 
 Non-centrality parameter = -0.558 
 Degrees of freedom = 7.55 
 Type I error rate = 0.05 
 Type II error rate = 0.922 
> ##Hippocampus volume 3 months
> pwrss.np.2groups(kappa = 1, n2=4, mu1 = 2.884, mu2 = 3.087, sd1 = 0.158, sd2 = 0.196, alpha = 0.05)
 Non-parametric Difference between Two Groups (Independent samples) 
 Mann-Whitney U or Wilcoxon Rank-sum Test 
 (a.k.a Wilcoxon-Mann-Whitney Test) 
 Method: GUENTHER 
 ------------------------------ 
  Statistical power = 0.26 
  n1 = 4 
  n2 = 4 
 ------------------------------ 
 Alternative = “not equal” 
 Non-centrality parameter = -1.576 
 Degrees of freedom = 5.64 
 Type I error rate = 0.05 
 Type II error rate = 0.74 
> 
> 
> #### Fig2 ####
> 
> ### DCX ###
> ##n DCX 1 month
> pwrss.np.2groups(kappa = 1, n2=5, mu1 = 100, mu2 = 100.052, sd1 = 4.359, sd2 = 14.741, alpha = 0.05)
 Non-parametric Difference between Two Groups (Independent samples) 
 Mann-Whitney U or Wilcoxon Rank-sum Test 
 (a.k.a Wilcoxon-Mann-Whitney Test) 
 Method: GUENTHER 
 ------------------------------ 
  Statistical power = 0.05 
  n1 = 5 
  n2 = 5 
 ------------------------------ 
 Alternative = “not equal” 
 Non-centrality parameter = -0.007 
 Degrees of freedom = 7.55 
 Type I error rate = 0.05 
 Type II error rate = 0.95 
> ##n DCX 3 months
> pwrss.np.2groups(kappa = 0.555, n2=9, mu1 = 100, mu2 = 72.886, sd1 = 5.951, sd2 = 15.915, alpha = 0.05)
 Non-parametric Difference between Two Groups (Independent samples) 
 Mann-Whitney U or Wilcoxon Rank-sum Test 
 (a.k.a Wilcoxon-Mann-Whitney Test) 
 Method: GUENTHER 
 ------------------------------ 
  Statistical power = 0.896 
  n1 = 5 
  n2 = 9 
 ------------------------------ 
 Alternative = “not equal” 
 Non-centrality parameter = 3.53 
 Degrees of freedom = 11.36 
 Type I error rate = 0.05 
 Type II error rate = 0.104 
> 
> ### DCX areas ###
> ##ML DCX area/total DCX 1 month
> pwrss.np.2groups(kappa = 1.25, n2=4, mu1 = 50.607, mu2 = 43.24, sd1 = 6.972, sd2 = 2.874, alpha = 0.05)
 Non-parametric Difference between Two Groups (Independent samples) 
 Mann-Whitney U or Wilcoxon Rank-sum Test 
 (a.k.a Wilcoxon-Mann-Whitney Test) 
 Method: GUENTHER 
 ------------------------------ 
  Statistical power = 0.375 
  n1 = 5 
  n2 = 4 
 ------------------------------ 
 Alternative = “not equal” 
 Non-centrality parameter = 1.917 
 Degrees of freedom = 6.59 
 Type I error rate = 0.05 
 Type II error rate = 0.625 
> ##ML DCX area/total DCX 3 months
> pwrss.np.2groups(kappa = 1.25, n2=4, mu1 = 42.47, mu2 = 33.29, sd1 = 6.878, sd2 = 2.268, alpha = 0.05)
 Non-parametric Difference between Two Groups (Independent samples) 
 Mann-Whitney U or Wilcoxon Rank-sum Test 
 (a.k.a Wilcoxon-Mann-Whitney Test) 
 Method: GUENTHER 
 ------------------------------ 
  Statistical power = 0.559 
  n1 = 5 
  n2 = 4 
 ------------------------------ 
 Alternative = “not equal” 
 Non-centrality parameter = 2.471 
 Degrees of freedom = 6.59 
 Type I error rate = 0.05 
 Type II error rate = 0.441 
> 
> ### Apical dendrite length  ###
> ##Apical dendrite length
> pwrss.np.2groups(kappa = 0.75, n2=8, mu1 = 31.67, mu2 = 25.37, sd1 = 4.935, sd2 = 5.584, alpha = 0.05)
 Non-parametric Difference between Two Groups (Independent samples) 
 Mann-Whitney U or Wilcoxon Rank-sum Test 
 (a.k.a Wilcoxon-Mann-Whitney Test) 
 Method: GUENTHER 
 ------------------------------ 
  Statistical power = 0.5 
  n1 = 6 
  n2 = 8 
 ------------------------------ 
 Alternative = “not equal” 
 Non-centrality parameter = 2.141 
 Degrees of freedom = 11.37 
 Type I error rate = 0.05 
 Type II error rate = 0.5 
> 
> 
> #### Fig3 ####
> 
> ### Caspase-3 ###
> ##Hippocampus n of capsase-3
> pwrss.np.2groups(kappa = 0.916, n2=12, mu1 = 4.348, mu2 = 9.977, sd1 = 2.915, sd2 = 7.328, alpha = 0.05)
 Non-parametric Difference between Two Groups (Independent samples) 
 Mann-Whitney U or Wilcoxon Rank-sum Test 
 (a.k.a Wilcoxon-Mann-Whitney Test) 
 Method: GUENTHER 
 ------------------------------ 
  Statistical power = 0.599 
  n1 = 11 
  n2 = 12 
 ------------------------------ 
 Alternative = “not equal” 
 Non-centrality parameter = -2.322 
 Degrees of freedom = 19.96 
 Type I error rate = 0.05 
 Type II error rate = 0.401 
> ##Dentate gyrus n of capsase-3
> pwrss.np.2groups(kappa = 0.916, n2=12, mu1 = 1.258, mu2 = 2.908, sd1 = 1.204, sd2 = 2.278, alpha = 0.05)
 Non-parametric Difference between Two Groups (Independent samples) 
 Mann-Whitney U or Wilcoxon Rank-sum Test 
 (a.k.a Wilcoxon-Mann-Whitney Test) 
 Method: GUENTHER 
 ------------------------------ 
  Statistical power = 0.512 
  n1 = 11 
  n2 = 12 
 ------------------------------ 
 Alternative = “not equal” 
 Non-centrality parameter = -2.091 
 Degrees of freedom = 19.96 
 Type I error rate = 0.05 
 Type II error rate = 0.488 
> ##CA1 n of capsase-3
> pwrss.np.2groups(kappa = 1, n2=12, mu1 = 1.602, mu2 = 2.994, sd1 = 1.986, sd2 = 2.895, alpha = 0.05)
 Non-parametric Difference between Two Groups (Independent samples) 
 Mann-Whitney U or Wilcoxon Rank-sum Test 
 (a.k.a Wilcoxon-Mann-Whitney Test) 
 Method: GUENTHER 
 ------------------------------ 
  Statistical power = 0.249 
  n1 = 12 
  n2 = 12 
 ------------------------------ 
 Alternative = “not equal” 
 Non-centrality parameter = -1.342 
 Degrees of freedom = 20.92 
 Type I error rate = 0.05 
 Type II error rate = 0.751 
> ##GL n of capsase-3
> pwrss.np.2groups(kappa = 1.09, n2=11, mu1 = 0.9375, mu2 = 1.465, sd1 = 0.4530, sd2 = 0.8111, alpha = 0.05)
 Non-parametric Difference between Two Groups (Independent samples) 
 Mann-Whitney U or Wilcoxon Rank-sum Test 
 (a.k.a Wilcoxon-Mann-Whitney Test) 
 Method: GUENTHER 
 ------------------------------ 
  Statistical power = 0.441 
  n1 = 12 
  n2 = 11 
 ------------------------------ 
 Alternative = “not equal” 
 Non-centrality parameter = -1.903 
 Degrees of freedom = 19.95 
 Type I error rate = 0.05 
 Type II error rate = 0.559 
> 
> ### Proliferation in the DG ###
> ##Ki67+ cells
> pwrss.np.2groups(kappa = 0.777, n2=9, mu1 = 23.46, mu2 = 22.83, sd1 = 4.868, sd2 = 3.707, alpha = 0.05)
 Non-parametric Difference between Two Groups (Independent samples) 
 Mann-Whitney U or Wilcoxon Rank-sum Test 
 (a.k.a Wilcoxon-Mann-Whitney Test) 
 Method: GUENTHER 
 ------------------------------ 
  Statistical power = 0.058 
  n1 = 7 
  n2 = 9 
 ------------------------------ 
 Alternative = “not equal” 
 Non-centrality parameter = 0.288 
 Degrees of freedom = 13.27 
 Type I error rate = 0.05 
 Type II error rate = 0.942 
> ##DCX+ cells
> pwrss.np.2groups(kappa = 0.777, n2=9, mu1 = 148.1, mu2 = 147.7, sd1 = 9.629, sd2 = 10.60, alpha = 0.05)
 Non-parametric Difference between Two Groups (Independent samples) 
 Mann-Whitney U or Wilcoxon Rank-sum Test 
 (a.k.a Wilcoxon-Mann-Whitney Test) 
 Method: GUENTHER 
 ------------------------------ 
  Statistical power = 0.051 
  n1 = 7 
  n2 = 9 
 ------------------------------ 
 Alternative = “not equal” 
 Non-centrality parameter = 0.076 
 Degrees of freedom = 13.27 
 Type I error rate = 0.05 
 Type II error rate = 0.949 
> ##DCX+Ki67+ cells
> pwrss.np.2groups(kappa = 0.777, n2=9, mu1 = 15.45, mu2 = 12.25, sd1 = 3.523, sd2 = 2.197, alpha = 0.05)
 Non-parametric Difference between Two Groups (Independent samples) 
 Mann-Whitney U or Wilcoxon Rank-sum Test 
 (a.k.a Wilcoxon-Mann-Whitney Test) 
 Method: GUENTHER 
 ------------------------------ 
  Statistical power = 0.526 
  n1 = 7 
  n2 = 9 
 ------------------------------ 
 Alternative = “not equal” 
 Non-centrality parameter = 2.183 
 Degrees of freedom = 13.27 
 Type I error rate = 0.05 
 Type II error rate = 0.474 
> ##DCX+Ki67+/DCX+ cells
> pwrss.np.2groups(kappa = 0.777, n2=9, mu1 = 10.47, mu2 = 7.903, sd1 = 2.538, sd2 = 1.659, alpha = 0.05)
 Non-parametric Difference between Two Groups (Independent samples) 
 Mann-Whitney U or Wilcoxon Rank-sum Test 
 (a.k.a Wilcoxon-Mann-Whitney Test) 
 Method: GUENTHER 
 ------------------------------ 
  Statistical power = 0.601 
  n1 = 7 
  n2 = 9 
 ------------------------------ 
 Alternative = “not equal” 
 Non-centrality parameter = 2.391 
 Degrees of freedom = 13.27 
 Type I error rate = 0.05 
 Type II error rate = 0.399 
