# Supplementary material for: Defective hippocampal neurogenesis underlies cognitive impairment by carotid stenosis-induced cerebral hypoperfusion in mice
Source: Front Cell Neurosci. 2023 Aug 11;17:1219847. doi: 10.3389/fncel.2023.1219847 (PMC10457159; doi:10.3389/fncel.2023.1219847)
Supplement: Supplementary file 2 [file Data_Sheet_2.zip › Suppl_File_2.R]

library("pwrss")

#### Fig1 ####

### ASL ###
##ASL hippocampus 1 month
pwrss.np.2groups(kappa = 0.5, n2=16, mu1 = 132.575, mu2 = 103.406, sd1 = 27.506, sd2 = 22.339, alpha = 0.05)
##ASL hippocampus 3 months
pwrss.np.2groups(kappa = 0.5, n2=16, mu1 = 154.9, mu2 = 116.813, sd1 = 29.726, sd2 = 46.719, alpha = 0.05)
##ASL cortex 1 month
pwrss.np.2groups(kappa = 0.5, n2=16, mu1 = 175.738, mu2 = 125.638, sd1 = 21.893, sd2 = 20.056, alpha = 0.05)
##ASL cortex 3 months
pwrss.np.2groups(kappa = 0.5, n2=16, mu1 = 180.663, mu2 = 148.313, sd1 = 20.682, sd2 = 29.633, alpha = 0.05)

### Y maze ###
##SAP  1 month
pwrss.np.2groups(kappa = 1.166, n2=6, mu1 = 66.513, mu2 = 58.424, sd1 = 6.7, sd2 = 8.106, alpha = 0.05)
##SAP 3 months
pwrss.np.2groups(kappa = 1, n2=5, mu1 = 72.988, mu2 = 54.264, sd1 = 5.119, sd2 = 10.673, alpha = 0.05)

### NOL ###
##NOL 1 month
pwrss.np.2groups(kappa = 1.2, n2=5, mu1 = 0.627, mu2 = 0.569, sd1 = 0.043, sd2 = 0.132, alpha = 0.05)
##NOL 3 months
pwrss.np.2groups(kappa = 1.2, n2=5, mu1 = 0.679, mu2 = 0.472, sd1 = 0.064, sd2 = 0.13, alpha = 0.05)

### Nissl ###
##Hippocampus volume 1 month
pwrss.np.2groups(kappa = 1, n2=5, mu1 = 2.552, mu2 = 2.707, sd1 = 0.49, sd2 = 0.359, alpha = 0.05)
##Hippocampus volume 3 months
pwrss.np.2groups(kappa = 1, n2=4, mu1 = 2.884, mu2 = 3.087, sd1 = 0.158, sd2 = 0.196, alpha = 0.05)


#### Fig2 ####

### DCX ###
##n DCX 1 month
pwrss.np.2groups(kappa = 1, n2=5, mu1 = 100, mu2 = 100.052, sd1 = 4.359, sd2 = 14.741, alpha = 0.05)
##n DCX 3 months
pwrss.np.2groups(kappa = 0.555, n2=9, mu1 = 100, mu2 = 72.886, sd1 = 5.951, sd2 = 15.915, alpha = 0.05)

### DCX areas ###
##ML DCX area/total DCX 1 month
pwrss.np.2groups(kappa = 1.25, n2=4, mu1 = 50.607, mu2 = 43.24, sd1 = 6.972, sd2 = 2.874, alpha = 0.05)
##ML DCX area/total DCX 3 months
pwrss.np.2groups(kappa = 1.25, n2=4, mu1 = 42.47, mu2 = 33.29, sd1 = 6.878, sd2 = 2.268, alpha = 0.05)

### Apical dendrite length  ###
##Apical dendrite length
pwrss.np.2groups(kappa = 0.75, n2=8, mu1 = 31.67, mu2 = 25.37, sd1 = 4.935, sd2 = 5.584, alpha = 0.05)


#### Fig3 ####

### Caspase-3 ###
##Hippocampus n of capsase-3
pwrss.np.2groups(kappa = 0.916, n2=12, mu1 = 4.348, mu2 = 9.977, sd1 = 2.915, sd2 = 7.328, alpha = 0.05)
##Dentate gyrus n of capsase-3
pwrss.np.2groups(kappa = 0.916, n2=12, mu1 = 1.258, mu2 = 2.908, sd1 = 1.204, sd2 = 2.278, alpha = 0.05)
##CA1 n of capsase-3
pwrss.np.2groups(kappa = 1, n2=12, mu1 = 1.602, mu2 = 2.994, sd1 = 1.986, sd2 = 2.895, alpha = 0.05)
##GL n of capsase-3
pwrss.np.2groups(kappa = 1.09, n2=11, mu1 = 0.9375, mu2 = 1.465, sd1 = 0.4530, sd2 = 0.8111, alpha = 0.05)

### Proliferation in the DG ###
##Ki67+ cells
pwrss.np.2groups(kappa = 0.777, n2=9, mu1 = 23.46, mu2 = 22.83, sd1 = 4.868, sd2 = 3.707, alpha = 0.05)
##DCX+ cells
pwrss.np.2groups(kappa = 0.777, n2=9, mu1 = 148.1, mu2 = 147.7, sd1 = 9.629, sd2 = 10.60, alpha = 0.05)
##DCX+Ki67+ cells
pwrss.np.2groups(kappa = 0.777, n2=9, mu1 = 15.45, mu2 = 12.25, sd1 = 3.523, sd2 = 2.197, alpha = 0.05)
##DCX+Ki67+/DCX+ cells
pwrss.np.2groups(kappa = 0.777, n2=9, mu1 = 10.47, mu2 = 7.903, sd1 = 2.538, sd2 = 1.659, alpha = 0.05)
